# Supplementary material for: Ameliorative effect of nanocurcumin and Saccharomyces cell wall alone and in combination against aflatoxicosis in broilers
Source: BMC Vet Res. 2022 May 14;18:178. doi: 10.1186/s12917-022-03256-x (PMC9107200; doi:10.1186/s12917-022-03256-x)
Supplement: Supplementary file 2 — Additional file 2. [file 12917_2022_3256_MOESM2_ESM.xlsx]

## Sheet: Sheet1
				B actin
				CYP1A1
				Nrf2
				Dissociation curve
